# Supplementary material for: New Silurian aculiferan fossils reveal complex early history of Mollusca
Source: Nature. 2025 Jan 8;637(8046):631–6. doi: 10.1038/s41586-024-08312-0 (PMC11735398; doi:10.1038/s41586-024-08312-0)
Supplement: Supplementary file 3 — Phylogenetic matrix in MS Excel format. [file 41586_2024_8312_MOESM3_ESM.xlsx]

## Sheet: Sheet1
	Body shape	Posterior elongation	Anterior elongation	Torsion	Longitudinal muscle bands	Circular muscles	Coordinated serial repetition of multiple body parts	Mantle cavity restricted posterior	Ctenidia	Serial ctenidia	Pairs of ctenidia	Ventral respiratory cavity	Ventral ctenidia posterior only	Gill morphology	Unpaired gills	Muscular foot	Foot modified for digging	Food reduced or secondarily absent	Paleae or flattened sclerites	Stalked chaetae or sclerites	Hollow sclerites or chaetae	Mineralised chaetae	Ligaments	Primary body axis	Buccal organ or pharynx	Buccal organ position	Radula	Number of tooth rows in radula	Shell plates or sclerites with continual accretionary growth	Calcium Phosphate biomineralisation	Calcium carbonate biomineralisation	Calcium carbonate polymorph	Shell deposition with alternation of dense and porous layers	Shell microstructure with fibrous bundles	Tabular laminar secondary layer	Laminated or stratiform shell microstructure	Shell or biomineralized parts growth by marginal accretion	Scleritome basic components	How many shell plates?	Zones in transverse section at mid length of animal	Serial repetition of self similar sclerites or shell plates	Marginal setal fringe at aperture	Serial muscle scars on shell	Byssus	Byssal gape	Sclerites or shells enveloping the body	Pegma	Anterior placed head plate	Posteriorly placed tail valve
character ->	1	2	3	4	5	6	7	8	9	10	11	12	13	14	15	16	17	18	19	20	21	22	23	24	25	26	27	28	29	30	31	32	33	34	35	36	37	38	39	40	41	42	43	44	45	46	47	48	49
Serpulidae	1	1	1	0	1	1	1	0	0	0	-	0	-	0	1	0	-	-	0	0	0	0	0	0	1	0	0	-	1	0	1	2	0	?	?	?	2	-	-	2	1	0	0	0	-	0	0	0	0
Terebratulina	2	0	0	0	1	0	1	-	0	-	-	-	-	-	-	0	-	-	0	0	0	0	0	-	0	-	0	-	1	0	1	0	0	1	0	0	1	0	2	0	0	1	0	0	-	1	0	0	0
Lingula	2	0	0	0	1	0	1	-	0	-	-	-	-	-	-	0	-	-	0	0	0	0	0	1	0	-	0	-	1	1	0	-	0	0	0	1	1	0	2	0	0	1	0	0	-	1	0	0	0
Micrina	2	0	0	0	?	?	?	?	?	?	?	?	?	?	?	?	-	-	0	?	-	0	?	?	?	?	0	-	1	1	0	-	1	0	0	1	0	0	2	0	0	?	0	?	?	1	0	0	0
Novocrania	2	0	0	0	1	0	1	-	0	-	-	-	-	-	-	0	-	-	0	0	?	0	0	0	0	-	0	-	1	0	1	0	0	0	1	0	1	0	2	0	0	1	0	0	-	1	0	0	0
Mickwitzia	2	0	0	0	?	?	?	-	0	-	-	-	-	-	-	?	-	-	0	0	?	0	?	?	?	?	?	-	1	1	0	-	0	0	0	1	1	0	2	0	0	1	?	?	?	1	0	0	0
Antalis	2	0	1	0	0	0	0	0	0	0	-	-	-	-	-	1	1	0	-	?	-	-	0	1	?	?	1	1	1	0	1	0	0	0	0	0	1	0	1	0	0	0	0	0	-	0	0	0	0
Wiwaxia	0	-	-	0	?	?	1	0	?	?	?	?	?	?	?	?	?	?	1	1	0	0	0	0	?	?	1	0	0	0	0	-	-	-	?	-	0	1	0	3	1	-	-	-	-	0	-	0	0
Odontogriphus	0	-	-	0	?	?	?	0	1	1	3	1	0	1	0	?	?	?	?	?	?	?	0	0	?	?	1	0	0	0	0	-	?	-	?	?	0	-	0	0	0	-	-	?	?	0	-	0	0
Halkieria	0	0	0	0	?	?	1	?	?	?	?	?	?	?	?	?	?	?	1	1	1	1	0	0	?	?	?	?	1	0	1	1	?	-	?	-	1	2	2	3	1	-	0	?	?	0	0	1	1
Tonicella	0	0	0	0	1	0	1	0	1	0	3	1	0	1	0	1	0	0	1	1	0	1	0	0	1	1	1	1	1	0	1	1	0	0	0	0	1	2	3	1	1	-	0	0	-	0	0	1	1
Leptochiton	0	0	0	0	1	0	1	0	1	1	3	1	1	1	0	1	0	0	1	1	0	1	0	0	1	1	1	1	1	0	1	1	0	0	0	0	1	2	3	1	1	-	0	0	-	0	0	1	1
Chaetopleura	0	0	0	0	1	0	1	0	1	1	3	1	0	1	0	1	0	0	1	1	0	1	0	0	1	1	1	1	1	0	1	1	0	0	0	0	1	2	3	1	1	-	0	0	-	0	0	1	1
Orthrozanclus	0	0	0	0	?	?	?	?	?	?	?	?	?	?	?	?	?	?	1	1	1	?	0	?	?	?	?	?	1	0	0	?	?	?	?	?	?	2	1	3	1	-	0	?	?	0	0	1	0
Matthevia	?	?	?	0	?	?	?	?	?	?	?	?	?	?	?	?	?	?	?	?	?	?	?	?	?	?	?	?	1	0	1	1	?	?	?	?	1	2	3	?	1	-	0	?	-	?	0	1	1
Ochmazochiton	0	0	0	0	?	?	?	?	?	?	?	?	-	?	?	?	?	?	?	?	?	?	?	?	?	?	?	?	1	0	1	1	?	?	?	?	1	2	3	?	1	-	0	?	?	0	0	1	1
Phthipodochiton	1	0	0	0	?	?	1	?	?	?	?	?	?	?	?	?	?	?	0	?	?	1	-	0	?	?	?	?	1	0	1	1	?	?	?	?	1	2	3	1	1	-	0	?	?	1	0	1	1
Polysacos	0	0	0	0	?	?	1	?	?	?	?	?	?	?	?	?	-	-	?	?	1	1	?	0	?	?	?	?	1	0	1	0	?	0	0	0	1	2	3	2/3	1	-	0	?	?	0	0	1	1
Protobalanus	0	0	0	0	?	?	1	?	?	?	?	?	?	?	?	?	-	-	?	?	1	1	?	0	?	?	?	?	1	0	1	0	?	0	0	0	1	2	3	2/3	1	-	0	?	?	0	0	1	1
Echinochiton	0	0	0	0	?	?	1	?	?	?	?	?	?	?	?	?	-	-	0	?	1	1	?	0	?	?	?	-	1	0	1	1	?	?	?	?	1	2	3	1/2/3	1	-	0	?	?	0	0	1	1
Glaphurochiton	0	0	0	0	?	?	?	0	?	?	?	?	?	?	?	?	-	-	?	?	?	?	?	?	?	?	?	?	1	0	1	1	0	0	0	?	1	2	3	?	1	-	0	0	-	0	0	1	1
Acaenoplax	1	-	?	0	?	?	1	1	1	1	2	0	-	?	?	0	-	1	0	?	?	1	0	0	?	?	?	?	1	0	1	1	?	?	?	?	1	2	3	2	1	-	0	?	?	0	-	1	1
Kulindroplax	1	0	0	0	?	?	1	1	1	1	1	0	-	?	0	2	-	1	?	?	?	1	0	0	?	?	?	?	1	0	1	1	?	?	?	?	1	2	3	1	1	-	0	?	?	1	0	1	1
Chaetoderma	1	-	-	0	1	1	1	1	1	0	-	0	-	1	0	0	-	1	1	0	0	1	0	0	1	1	1	2	0	0	1	1	-	-	?	-	1	1	0	1	1	-	-	0	-	1	-	0	0
Genitoconia	1	-	-	0	1	1	1	1	0	-	-	0	-	-	0	2	0	1	1	0	0	1	0	0	1	1	1	1	0	0	1	1	-	-	?	-	1	1	0	1	1	-	-	0	-	1	-	0	0
Pelagiella	?	0	0	0	?	?	?	0	?	?	?	?	?	?	?	?	?	0	0	0	0	0	?	1	?	?	?	?	1	0	1	?	?	0	0	0	1	2	1	-	0	1	0	?	?	0	0	0	0
Anadara	2	0	0	0	?	?	0	0	1	0	-	0	-	1	0	1	1	0	-	-	-	-	1	0	0	-	0	-	1	0	1	1	0	0	0	0	1	0	2	-	0	0	0	1	1	1	0	0	0
Modiolus	2	0	0	0	0	?	0	0	1	0	-	0	-	1	0	1	1	0	-	-	-	-	1	0	0	-	0	-	1	0	1	1	0	0	0	0	1	0	2	-	0	0	0	1	0	1	0	0	0
Nucula	2	0	0	0	0	?	0	0	1	1	-	0	-	1	0	1	1	0	-	-	-	-	1	0	0	-	0	-	1	0	1	1	0	0	0	0	1	0	2	-	0	0	0	0	-	1	-	0	0
Pojetaia	2	0	0	0	?	?	0	?	?	?	?	?	?	?	?	?	?	0	?	?	?	?	?	?	?	?	?	?	1	0	1	?	0	0	0	0	1	0	2	0	0	?	0	?	?	1	0	0	0
Conocardium	2	1	1	0	?	?	0	?	?	?	?	?	?	?	?	?	?	0	?	?	?	?	?	?	?	?	?	?	1	0	1	?	?	?	?	?	1	0	2	-	0	?	0	?	?	1	1	0	0
Yochelcionella	2	1	0	0	?	?	0	?	?	?	?	?	?	?	?	?	?	0	?	?	?	?	?	?	?	?	?	?	1	0	1	?	0	0	0	0	1	0	1	-	0	?	0	?	?	0	1	0	0
Calvapilosa	0	0	0	0	?	?	0	0	?	?	?	1	?	?	?	1	0	0	0	?	1	1	?	0	?	?	1	1	1	0	1	?	?	?	?	?	1	2	1	0	1	-	0	?	?	0	0	1	0
Crepidula	0	0	0	1	0	0	0	0	1	0	-	0	-	0	1	1	0	0	-	-	-	-	0	1	1	1	1	1	1	0	1	1	0	0	0	0	1	0	1	-	0	0	0	0	-	0	0	0	0
Buccinum	0	0	0	1	0	0	0	0	1	0	-	0	-	0	1	1	0	0	-	-	-	-	0	1	1	1	1	1	1	0	1	1	0	0	0	0	1	0	1	-	0	0	0	0	-	0	0	0	0
Lottia	0	0	0	1	0	0	0	0	1	0	-	0	-	0	1	1	0	0	-	-	-	-	0	1	1	1	1	1	1	0	1	1	0	0	0	0	1	0	1	-	0	0	0	0	-	0	0	0	0
Neptunea	0	0	0	1	0	0	0	0	1	0	-	-	-	0	1	1	0	0	-	-	-	-	0	1	1	1	1	1	1	0	1	1	0	0	0	0	1	0	1	-	0	0	0	0	-	0	0	0	0
Punk	1	-	-	0	?	?	1	0	1	1	3	1	1	?	?	1	0	1	0	0	0	1	0	0	1	1	?	?	0	0	?	?	-	?	?	?	?	1	0	1	1	-	-	?	-	0	0	0	0
Emo	1	-	-	0	?	?	1	?	?	?	?	0	?	?	?	0	-	1	0	0	0	1	0	0	1	1	?	?	1	0	1	?	?	?	?	?	?	2	2	1	1	-	0	?	0	0	0	1	0
Enetoplax	?	-	?	0	?	?	?	?	?	?	?	?	?	?	?	0	-	1	?	?	?	?	?	?	?	?	?	?	1	0	1	1	0	0	?	?	1	2	3	?	1	-	0	?	?	?	-	?	?
Heloplax	?	-	?	0	?	?	?	?	?	?	?	?	?	?	?	0	-	1	?	?	?	?	?	?	?	?	?	?	1	0	1	1	0	0	?	?	1	2	3	?	1	-	0	?	?	?	-	?	?
Robustum	?	?	?	0	?	?	?	?	?	?	?	?	?	?	?	?	?	?	?	?	?	?	?	?	?	?	?	?	1	0	1	1	?	?	?	?	1	2	3	0/1	1	-	0	?	-	?	0	1	1
Septemchiton	?	?	?	0	?	?	?	?	?	?	?	?	?	?	?	?	?	1	?	?	?	?	?	0	?	?	?	?	1	0	1	1	?	?	?	?	1	2	3	1	1	-	0	?	-	1	0	1	1
Gryphochiton	0	0	0	0	?	?	?	0	?	?	?	?	?	?	?	1	0	0	?	?	?	?	?	?	?	?	?	?	1	0	1	1	0	0	0	?	1	2	3	?	1	-	0	0	-	0	0	1	1
Pedanochiton	0	0	0	0	?	?	?	0	?	?	?	?	?	?	?	1	0	0	?	?	?	?	?	?	?	?	?	?	1	0	1	1	0	0	0	?	1	2	3	?	1	-	0	0	-	0	0	1	1
Acutichiton	0	0	0	0	?	?	?	0	?	?	?	?	?	?	?	1	0	0	?	?	?	?	?	?	?	?	?	?	1	0	1	1	0	0	0	?	1	2	3	?	1	-	0	0	-	0	0	1	1
Strobilepis	0	0	0	0	?	?	1	?	?	?	?	?	?	?	?	?	-	-	?	?	1	1	?	0	?	?	?	?	1	0	1	0	?	0	0	0	1	2	3	2/3	1	-	0	?	?	0	0	1	1
Babinka	2	0	0	0	?	?	?	?	?	?	?	?	?	?	?	?	-	-	?	?	?	?	?	?	?	?	?	?	1	0	1	?	0	0	0	0	1	0	2	0	0	?	0	?	?	1	0	0	0
Fordilla	2	0	0	0	?	?	?	?	?	?	?	?	?	?	?	?	-	-	?	?	?	?	?	?	?	?	?	?	1	0	1	?	0	0	0	0	1	0	2	0	0	?	0	?	?	1	0	0	0
Neopilina	0	0	0	0	1	1	1	0	1	1	2	1	0	0	0	1	0	0	0	0	0	0	0	0	1	1	1	1	1	0	1	0/1	0	0	1	1	1	0	1	0	0	0	1	0	-	0	0	0	0
Shishania	0	-	-	0	?	?	?	0	?	?	?	?	?	?	?	?	?	?	0	1	0	0	0	0	?	?	?	?	0	0	0	-	-	-	-	-	0	1	0	0	0	0	0	0	-	0	0	0	0
[truncated: 59 more columns]

## Sheet: Sheet2
Body shape
Posterior elongation
Anterior elongation
Torsion
Longitudinal muscle bands
Circular muscles
Coordinated serial repetition of multiple body parts
Mantle cavity restricted posterior
Ctenidia
Serial ctenidia
Pairs of ctenidia
Ventral respiratory cavity
Ventral ctenidia posterior only
Gill morphology
Unpaired gills
Muscular foot
Foot modified for digging
Food reduced or secondarily absent
Paleae or flattened sclerites
Stalked chaetae or sclerites
Hollow sclerites or chaetae
Mineralised chaetae
Ligaments
Primary body axis
Buccal organ or pharynx
Buccal organ position
Radula
Number of tooth rows in radula
Shell plates or sclerites with continual accretionary growth
Calcium Phosphate biomineralisation
Calcium carbonate biomineralisation
Calcium carbonate polymorph
Shell deposition with alternation of dense and porous layers
Shell microstructure with fibrous bundles
Tabular laminar secondary layer
Laminated or stratiform shell microstructure
Shell or biomineralized parts growth by marginal accretion
Scleritome basic components
How many shell plates?
Zones in transverse section at mid length of animal
Serial repetition of self similar sclerites or shell plates
Marginal setal fringe at aperture
Serial muscle scars on shell
Byssus
Byssal gape
Sclerites or shells enveloping the body
Pegma
Anterior placed head plate
Posteriorly placed tail valve
Serially repeated median shell fields
Intermediate shell plates
Differentiated shell fields in intermediate plates
Lateral division of intermediate shell plates
Number of non terminal shell valves
Shell pores
Shell plate with aesthete canal system
Sclerites with pores
Tunnels in shell valve
Lateral tunnels flanking median
Tunnels at which end of valve
Articulamentum layer of shell valve
Insertion plates formed by articulamentum
Slitted insertion plates
Pectinated insertion plates
Length of apical area of non terminal valve
Growth style anterior valve
Primary growth margin of anterior valve
Length width ratio of anterior plate
Posterior margin of anterior valve
Growth style of tail valve
Length width ratio of tail valve
Anterior margin of tail valve
Non terminal valve growth style
Length width ratio non terminal valve
Anterior margin non terminal valve
Posterior margin non terminal valve
Apical angle non terminal valve
Coiled shell
Siphonal notch
Ventral suture
Left and right shells with hinge
Curved ventral shell margin
Posterior mantle opening in shell
Operculum
Granular sculpture
Concentric ornament
Radial ornament
Valve series of at least two adjacent valves
Overlap of valve series
Side slopes of non terminal valves
Crystalline or apparently monocrystalline spicules
Hollow organic sclerites
Hollow lateral spines
Solid lumpy mineralised sclerites
Ventral surface with cuticule covered sole
Scleritome with additional
Scleritome with anterior posterior differential patterning
Mouth complex
Molluscan shell form
Evidence of scleritome embedded in cuticle
Scleritome including elongate spines
Posterior tuft
Larval shell
Gut coiled or folded
Elongation of dorsal ventral body axis and nervous system
Repeated shell fields in embryo
Evidence of cephalization
Shell protects the whole body
