# Supplementary material for: New Silurian aculiferan fossils reveal complex early history of Mollusca
Source: Nature. 2025 Jan 8;637(8046):631–6. doi: 10.1038/s41586-024-08312-0 (PMC11735398; doi:10.1038/s41586-024-08312-0)
Supplement: Supplementary file 4 — Phylogenetic matrix in NEXUS format. [file 41586_2024_8312_MOESM4_ESM.txt]

#NEXUS
Begin data;
	Dimensions ntax=51 nchar=108;
	Format datatype=standard interleave=yes gap=- missing=?;
	MATRIX
	Serpulidae 1110111000-0-010--000000100-10120???2--21000-000000--------------------------10000010000--000000-00000000011
	Terebratulina 2000101-0------0--00000-0-0-1010010010200100-100000--000-0--00---------------0000000101---????????0---0?-?01
	Lingula 2000101-0------0--0000010-0-110-000110200100-100000--000-0??00---------------00000000000??00001-0?0---0--?01
	Micrina 2000????????????--0?-0????0-110-100100200?0??100000--010-0--00---------------00000-0000---????????0---0?-?01
	Novocrania 2000101-0------0--00?0000-0-1010001010200100-100000--000-0??00---------------00000000000??00001-0?0---00-?01
	Mickwitzia 2000???-0------?--00?0?????-110-0001102001???100000--010-0??00---------------00000000000??00001-0?0---0???01
	Antalis 2010000000-----110-?--01??111010000010100000-000000--00-00--00---------------0010110---0--00000--010--1-1001
	Wiwaxia 0--0??10??????????110000??10000---?-01031----0-00?0--0--0-------------------------00??????01?0?0000?000?0?00
	Odontogriphus 0--0???01131010???????00??10000-?-??0-000--??0-00?0--0----------------------------00??????0000??0?0?000?0??0
	Halkieria 0000??1???????????111100????1011?-?-12231-0??0011?0--01?10??00---1012012-----00000000000??0?00??0?1?00????00
	Tonicella 00001010103101010011010011111011000012311-00-0011111021100--111001021022101110000000101121000000012100010100
	Leptochiton 00001010113111010011010011111011000012311-00-0011111021100--10--01020022101110000000111121100000012100010100
	Chaetopleura 00001010113101010011010011111011000012311-00-0011110021100--111101020022101110000000101121000100012100010100
	Orthrozanclus 0000??????????????111?0?????100??????2131-0??0010?0--0?-00??00---1002--------00000000?00??0110??1?2?000????0
	Matthevia ???0????????????????????????1011????123?1-0?-?0111100????10100--1001210010020000000?0001?2??????0?21000?-?0?
	Ochmazochiton 0000????????-???????????????1011????123?1-0??0011111021100--111001020?2?10121000000????121????????21000???00
	Phthipodochiton 1000??1???????????0??1-0????1011????12311-0??101111002??01??00--110221111002100000??0001211000000121000???00
	Polysacos 0000??1?????????--??11?0????1010?000123{2 3}1-0??0011111121111??11010011202210220000000?000121??10?01?21000???00
	Protobalanus 0000??1?????????--??11?0????1010?000123{2 3}1-0??0011111121111??110100102011102200000000?0111???10?00?21000???00
	Echinochiton 0000??1?????????--0?11?0???-1011????123{1 2 3}1-0??001111002???1??10--010000121020?000000?000121??10?00?21000???00
	Glaphurochiton 0000???0????????--??????????1011000?123?1-00-0011110021100??10--0100001210121000000?11?1211000??0?21000???00
	Acaenoplax 1-?0??111120-??0-10??100????1011????12321-0??0-1111102??01??00--10?120010022?00-00001011001000101021000????0
	Kulindroplax 1000??111110-?02-1???100????1011????12311-0??101111002??01??00--110201221012100000000001211000000121000???00
	Chaetoderma 1--0111110-0-100-110010011120011--?-11011--0-1-0010--0--0-------------------------00??????100010112101000100
	Genitoconia 1--011110--0--020110010011110011--?-11011--0-1-0010--0--0-------------------------00??????100000012100000100
	Pelagiella ?000???0?????????00000?1????101??000121-010??0000?0--00-00--00---------------10000000-----1000????1?101????0
	Anadara 2000??0010-0-10110----100-0-10110000102-00011100000--00-00--00---------------00011000-----0000000010--110001
	Modiolus 20000?0010-0-10110----100-0-10110000102-00010100000--00-00--00---------------00011000-----0000000010--11?001
	Nucula 20000?0011-0-10110----100-0-10110000102-0000-1-0000--00-00--00---------------00011000-----0000000010--110?01
	Pojetaia 2000??0??????????0??????????101?000010200?0??1000?0--00-000?00---------------000110011011?0000??0?10--1???01
	Conocardium 2110??0??????????0??????????101?????102-0?0??1100?0--00-00--00---------------00101100-----0000000010--1???01
	Yochelcionella 2100??0??????????0??????????101?0000101-0?0??0100?0--00-00--00---------------0000110110---000000001?001?-?01
	Calvapilosa 0000??00???1???1000?11?0??11101?????12101-0??0010?0--011000?00---0101--------0000000?000??1000?01?2?00???0?0
	Crepidula 0001000010-0-01100----01111110110000101-0000-000000--00-00--00---------------10001010-----0000000010--1-1011
	Buccinum 0001000010-0-01100----01111110110000101-0000-000000--00-00--00---------------1100001111---0000000010--1-1011
	Lottia 0001000010-0-01100----01111110110000101-0000-000000--00-00--00---------------00000010-----0000000010--1-1010
	Neptunea 0001000010---01100----01111110110000101-0000-000000--00-00--00---------------1100001101---0000000010--1-1011
	Punk 1--0??1011311??10100010011??00??-????1011--?-0000?0--0--0---------------------------0001111000010021100????0
	Emo 1--0??1????0???0-100010011??101??????2211-0?0001011001??00??00--10?11---0022-0000000??????100011112111?????0
	Enetoplax ?-?0???????????0-1??????????101100??123?1-0???-??1?10?00010000--10?120010022?00-00??1011?0?????00?21000?????
	Heloplax ?-?0???????????0-1??????????101100??123?1-0???-??1?10?00011000--10?120010022?00-00??1011?0??????0?21000?????
	Robustum ???0????????????????????????1011????123{0 1}1-0?-?0111100211010000--1001210010020000000?011122??????0?21000?-???
	Septemchiton ???0?????????????1?????0????1011????12311-0?-101111002??01??00--1001210011020000000?001122??0??00?21000?-???
	Gryphochiton 0000???0???????100??????????1011000?123?1-00-0011110021100??10--????111?10220000000?101121??????0?21000????0
	Pedanochiton 0000???0???????100??????????1011000?123?1-00-0011111021100??10--01020022101110000000000121??0???0?21000????0
	Acutichiton 0000???0???????100??????????1011000?123?1-00-0011110021100??10--01020111101110000000110121??0??00?21000????0
	Strobilepis 0000??1?????????--??11?0????1010?000123{2 3}1-0??0011111121111??1101001120??10220000000?000121??10?01?21000????0
	Babinka 2000????????????--??????????101?000010200?0??1000?0--00-000?00---------------000110011010?0000??0?10--1???01
	Fordilla 2000????????????--??????????101?000010200?0??1000?0--00-000?00---------------000110011111?0000??0?10--1???01
	Neopilina 0000111011210001000000001111101{0 1}001110100010-000000--00-00??00---------------00000000000??0000000110--110?00
	Shishania 0--0???0??????????010000????000-----01000000-000000-------------------------------00------0?00?00?000?0???00
	;
Begin MrBayes;
lset rates = gamma coding=informative ;
mcmc nruns=2 temp=0.1 nchains=4 ngen=100000000 stoprule=y stopval=0.01 app=n;
sumt cont=h burninfrac=0.25;
sump burninfrac=0.25;
